# Supplementary material for: The Sterol Transporter Npc2c Controls Intestinal Stem Cell Mitosis and Host–Microbiome Interactions in Drosophila
Source: Metabolites. 2023 Oct 16;13(10):1084. doi: 10.3390/metabo13101084 (PMC10609107; doi:10.3390/metabo13101084)
Supplement: Supplementary file 1 [file metabolites-13-01084-s001.zip]

Archive with 1 entries (1 files):
- metabolites-2646787-supplementary.pdf
